# Supplementary material for: First Report of Two Jaculus Rodents as Potential Reservoir Hosts of Leishmania Parasites in Tunisia
Source: Microorganisms. 2022 Jul 25;10(8):1502. doi: 10.3390/microorganisms10081502 (PMC9332729; doi:10.3390/microorganisms10081502)
Supplement: Supplementary file 1 [file microorganisms-10-01502-s001.zip]

Archive with 1 entries (1 files):
- microorganisms-1796274-supplementary.pdf
